# Supplementary material for: Squaramides enhance NLRP3 inflammasome activation by lowering intracellular potassium
Source: Cell Death Discov. 2023 Dec 22;9:469. doi: 10.1038/s41420-023-01756-9 (PMC10739973; doi:10.1038/s41420-023-01756-9)
Supplement: Supplementary file 3 — Computational modelling _ raw data [file 41420_2023_1756_MOESM3_ESM.xlsx]

## Sheet: Sheet1
RAW DATA
Na cation
Electronic energy (hartrees) = -162.068247
Aqueous free energy (kcal/mol) = -101779.1379
Na 0.00000 0.00000 0.00000
K cation
Electronic energy (hartrees) = -599.70098
Aqueous free energy (kcal/mol) = -376385.9398
K 0.00000 0.00000 0.00000
Cl anion
Electronic energy (hartrees) = -460.236361
Aqueous free energy (kcal/mol) = -288875.8612
Cl 0.00000 0.00000 0.00000
H2PO4 anion
Electronic energy (hartrees) = -643.497974
Aqueous free energy (kcal/mol) = -403865.5402
P 0.00017 0.00022 -0.17136
O -0.97149 -0.84369 0.88643
O 0.89195 -0.99255 -0.85172
O 0.96924 0.83995 0.89164
O -0.88999 0.99600 -0.84973
H 1.76978 0.31140 0.97971
H -1.76997 -0.31234 0.97766
HCO3 anion
Electronic energy (hartrees) = -264.359788
Aqueous free energy (kcal/mol) = -165957.5011
C -0.15249 -0.07111 -0.00001
O 0.14980 -1.28529 0.00000
O 0.98731 0.79867 0.00002
H 1.72217 0.17385 0.00003
O -1.23801 0.51822 -0.00002
HPO4 dianion
Electronic energy (hartrees) = -642.758434
Aqueous free energy (kcal/mol) = -403578.3722
P 0.15205 0.00002 0.07109
O 0.89055 1.29745 -0.28222
O 0.89467 -1.29341 -0.28948
O -1.26660 0.00110 -0.97321
O -0.56101 -0.00500 1.44733
H -1.94166 -0.00126 -0.28573
HSO4 anion
Electronic energy (hartrees) = -699.585849
Aqueous free energy (kcal/mol) = -439064.5441
O 1.40687 -0.56940 0.21841
O -0.92197 -1.19568 -0.20273
O 0.00284 0.88650 -1.21229
O -0.43869 0.78590 1.21397
S -0.14824 0.03349 -0.01790
H 1.97932 0.20561 0.14753
Me2PO4 anion
Electronic energy (hartrees) = -722.030284
Aqueous free energy (kcal/mol) = -453107.8985
P -0.00000 0.62982 0.00000
O -0.95279 -0.45550 -0.83763
O 0.83534 1.31025 -1.03448
O 0.95282 -0.45545 0.83763
O -0.83537 1.31021 1.03448
C 1.85166 -1.21384 0.07184
H 2.49198 -0.57090 -0.54895
H 2.47705 -1.79534 0.76233
H 1.32139 -1.91240 -0.59788
C -1.85166 -1.21384 -0.07185
H -2.49201 -0.57086 0.54888
H -2.47702 -1.79538 -0.76233
H -1.32141 -1.91235 0.59794
MeHPO4 anion
Electronic energy (hartrees) = -682.764148
Aqueous free energy (kcal/mol) = -428486.6961
P -0.48203 -0.16245 -0.03308
O -0.59569 1.10257 1.05071
O -0.24064 -1.40085 0.76793
O 0.93922 0.24924 -0.80014
O -1.56293 0.03186 -1.04952
H -1.09126 1.78851 0.58975
C 2.11432 0.09866 -0.04847
H 2.24458 -0.93892 0.29100
H 2.96145 0.38305 -0.68700
H 2.11007 0.74963 0.84150
NO3 anion
Electronic energy (hartrees) = -280.256097
Aqueous free energy (kcal/mol) = -175930.8765
N 0.00000 0.00000 -0.00001
O 0.00000 1.08570 -0.62684
O 0.00000 -0.00000 1.25368
O -0.00000 -1.08570 -0.62684
OAc anion
Electronic energy (hartrees) = -228.416882
Aqueous free energy (kcal/mol) = -143390.9403
C 0.20842 0.00145 -0.00005
C -1.34226 -0.05879 -0.00003
H -1.72910 0.47133 -0.88084
H -1.71311 -1.09119 -0.00103
H -1.72863 0.46927 0.88225
O 0.68822 1.16203 0.00001
O 0.80852 -1.10020 0.00001
SO4 dianion
Electronic energy (hartrees) = -698.863905
Aqueous free energy (kcal/mol) = -438786.2561
O 0.87583 0.87583 0.87583
O -0.87583 -0.87583 0.87583
O 0.87583 -0.87583 -0.87583
O -0.87583 0.87583 -0.87583
S 0.00000 0.00000 0.00000
Squaramide
Electronic energy (hartrees) = -876.30253
Aqueous free energy (kcal/mol) = -549777.5627
C -1.83039 0.68388 0.13357
C -1.83025 -0.68399 -0.13335
C -3.30657 -0.74091 -0.19832
C -3.30676 0.74053 0.19830
O -4.08210 -1.62412 -0.47844
O -4.08252 1.62361 0.47823
N -0.97599 -1.70146 -0.36131
N -0.97627 1.70145 0.36155
C 0.36211 1.81196 -0.07290
C 0.82007 1.10363 -1.18407
C 1.22974 2.64897 0.62970
C 2.15523 1.20128 -1.55817
H 0.13496 0.47394 -1.74821
C 2.55711 2.75895 0.23171
H 0.86284 3.19581 1.49679
C 3.02928 2.02670 -0.85525
H 2.51058 0.63092 -2.41314
H 3.22894 3.41159 0.78394
H 4.07082 2.10309 -1.15589
C 0.36243 -1.81186 0.07297
C 0.82039 -1.10369 1.18426
C 1.23011 -2.64864 -0.62984
C 2.15559 -1.20128 1.55825
H 0.13524 -0.47422 1.74859
C 2.55753 -2.75854 -0.23195
H 0.86324 -3.19536 -1.49701
C 3.02969 -2.02646 0.85512
H 2.51092 -0.63109 2.41335
H 3.22938 -3.41100 -0.78437
H 4.07125 -2.10278 1.15569
H -1.42344 -2.54639 -0.70444
H -1.42382 2.54640 0.70449
Squaramide-Na cation
Electronic energy (hartrees) = -1038.444557
Aqueous free energy (kcal/mol) = -651564.2061
C 0.71572 0.04616 -0.00002
C -0.71572 0.04617 0.00000
C -0.73747 1.50881 -0.00001
C 0.73748 1.50881 -0.00006
O -1.52339 2.45870 0.00002
O 1.52341 2.45869 -0.00011
N -1.57113 -0.97390 0.00007
N 1.57113 -0.97391 0.00003
C 2.99398 -0.97710 0.00001
C 3.61515 -2.22589 -0.00009
C 3.74524 0.19518 0.00013
C 5.00157 -2.30461 -0.00008
H 3.01801 -3.13740 -0.00020
C 5.13326 0.09853 0.00014
H 3.26746 1.17133 0.00018
C 5.76615 -1.14131 0.00004
H 5.48284 -3.27859 -0.00017
H 5.72474 1.01015 0.00023
H 6.85069 -1.20103 0.00005
C -2.99398 -0.97710 0.00005
C -3.61515 -2.22589 -0.00009
C -3.74524 0.19519 0.00015
C -5.00157 -2.30462 -0.00012
H -3.01801 -3.13740 -0.00019
C -5.13327 0.09853 0.00013
H -3.26747 1.17133 0.00028
C -5.76615 -1.14132 -0.00001
H -5.48283 -3.27859 -0.00022
H -5.72475 1.01015 0.00021
H -6.85069 -1.20104 -0.00003
H -1.16887 -1.90528 0.00014
H 1.16886 -1.90528 0.00003
Na -0.00001 4.23454 -0.00011
Squaramide-K cation
Electronic energy (hartrees) = -1476.059038
Aqueous free energy (kcal/mol) = -926168.7468
C 0.71277 -0.20270 0.00034
C -0.71260 -0.20288 0.00060
C -0.74239 1.26315 -0.00004
C 0.74213 1.26337 0.00019
O -1.54899 2.19011 -0.00020
O 1.54847 2.19055 -0.00007
N -1.56461 -1.22959 0.00057
N 1.56500 -1.22925 0.00086
C 2.98648 -1.24311 0.00041
C 3.60008 -2.49598 0.00170
C 3.74724 -0.07684 -0.00126
C 4.98596 -2.58471 0.00115
H 2.99659 -3.40335 0.00317
C 5.13460 -0.18339 -0.00173
H 3.27448 0.90178 -0.00207
C 5.75937 -1.42726 -0.00060
H 5.45994 -3.56233 0.00213
H 5.73248 0.72419 -0.00303
H 6.84348 -1.49479 -0.00103
C -2.98609 -1.24356 0.00034
C -3.59963 -2.49646 -0.00243
C -3.74690 -0.07733 0.00271
C -4.98550 -2.58524 -0.00280
H -2.99609 -3.40379 -0.00435
C -5.13426 -0.18392 0.00217
H -3.27418 0.90131 0.00483
C -5.75896 -1.42782 -0.00052
H -5.45946 -3.56286 -0.00494
H -5.73217 0.72364 0.00396
H -6.84307 -1.49542 -0.00086
H -1.15607 -2.15800 0.00021
H 1.15658 -2.15772 0.00145
K -0.00078 4.39906 -0.00046
Squaramide-Cl anion
Electronic energy (hartrees) = -1336.611075
Aqueous free energy (kcal/mol) = -838655.6747
C -0.70595 0.80894 0.00004
C 0.70597 0.80891 0.00003
C 0.75547 2.28646 0.00028
C -0.75538 2.28650 0.00028
O 1.60570 3.15943 0.00039
O -1.60555 3.15952 0.00041
N 1.54199 -0.24194 -0.00014
N -1.54201 -0.24188 -0.00011
C -2.94096 -0.26419 -0.00010
C -3.55163 -1.52665 -0.00032
C -3.72879 0.89102 0.00011
C -4.93635 -1.62510 -0.00032
H -2.92088 -2.41589 -0.00046
C -5.11475 0.77048 0.00009
H -3.25990 1.87348 0.00024
C -5.73075 -0.47902 -0.00012
H -5.39769 -2.61087 -0.00047
H -5.71944 1.67563 0.00023
H -6.81567 -0.56000 -0.00012
C 2.94094 -0.26424 -0.00012
C 3.55162 -1.52669 -0.00036
C 3.72875 0.89097 0.00011
C 4.93635 -1.62512 -0.00036
H 2.92089 -2.41594 -0.00053
C 5.11472 0.77045 0.00009
H 3.25985 1.87343 0.00026
C 5.73073 -0.47903 -0.00014
H 5.39771 -2.61089 -0.00054
H 5.71940 1.67562 0.00025
H 6.81565 -0.55999 -0.00014
H 1.09413 -1.17992 -0.00038
H -1.09415 -1.17987 -0.00036
Cl -0.00006 -3.00422 0.00013
Squaramide-H2PO4 anion
Electronic energy (hartrees) = -1519.868733
Aqueous free energy (kcal/mol) = -953639.3864
C -0.66480 -1.58247 -0.06007
C 0.74658 -1.56143 -0.05450
C 0.81951 -3.03182 0.07145
C -0.69246 -3.05587 0.06240
O 1.68537 -3.88564 0.15305
O -1.53216 -3.93573 0.13023
N 1.56370 -0.49648 -0.12319
N -1.51364 -0.54560 -0.13330
C -2.91460 -0.53299 -0.07782
C -3.52922 0.72322 0.01602
C -3.69201 -1.69420 -0.11413
C -4.91463 0.80818 0.05894
H -2.91627 1.62539 0.08049
C -5.07846 -1.58609 -0.06388
H -3.21515 -2.67139 -0.16738
C -5.70110 -0.34261 0.01724
H -5.38007 1.78875 0.13561
H -5.67703 -2.49492 -0.09086
H -6.78625 -0.27092 0.05356
C 2.96097 -0.44448 -0.07562
C 3.54457 0.83002 -0.06796
C 3.77276 -1.58236 -0.03660
C 4.92614 0.95983 -0.03246
H 2.90156 1.70958 -0.07618
C 5.15527 -1.43120 0.00351
H 3.32436 -2.57459 -0.03060
C 5.74436 -0.16873 0.00255
H 5.36462 1.95578 -0.02695
H 5.77907 -2.32274 0.03437
H 6.82695 -0.06470 0.03172
H 1.09553 0.41751 -0.26277
H -1.07192 0.37975 -0.27630
O 0.00883 1.73059 -0.67077
P -0.19542 3.05326 0.02949
O 0.20783 4.22352 -1.04245
O 1.01799 3.14730 1.13188
O -1.49267 3.42168 0.68114
H 0.68826 3.61076 1.90971
H -0.41144 4.95167 -0.92033
Squaramide-HPO4 dianion
Electronic energy (hartrees) = -1519.217225
Aqueous free energy (kcal/mol) = -953354.0069
C -0.71319 -1.47332 -0.10773
C 0.71048 -1.47743 -0.11027
C 0.74922 -2.93252 0.12343
C -0.75741 -2.92815 0.13041
O 1.60560 -3.80167 0.25638
O -1.61678 -3.79314 0.27410
N 1.51811 -0.42860 -0.27317
N -1.51380 -0.41691 -0.26514
C -2.89836 -0.33975 -0.18193
C -3.45442 0.95313 -0.21805
C -3.73666 -1.45799 -0.06374
C -4.83271 1.10525 -0.14972
H -2.79271 1.82806 -0.27781
C -5.11501 -1.27748 0.00678
H -3.30150 -2.45634 -0.01667
C -5.67741 -0.00241 -0.03984
H -5.24909 2.11141 -0.17435
H -5.75694 -2.15366 0.10012
H -6.75779 0.12790 0.01546
C 2.90295 -0.34659 -0.17897
C 3.45251 0.94814 -0.19780
C 3.74051 -1.46487 -0.06988
C 4.82995 1.10216 -0.12143
H 2.78853 1.82210 -0.24762
C 5.11832 -1.28233 0.00948
H 3.30604 -2.46401 -0.03538
C 5.67643 -0.00509 -0.02058
H 5.24387 2.10943 -0.13048
H 5.76227 -2.15763 0.09650
H 6.75619 0.12756 0.04212
H 1.00322 0.49507 -0.49335
H -0.98611 0.51900 -0.50267
O -0.02389 1.57900 -0.88006
P 0.01835 2.85443 0.06024
O 1.31923 3.60460 -0.10766
O 0.10363 2.12690 1.59658
O -1.32569 3.56758 0.07042
H -0.78948 2.20263 1.94938
Squaramide-HSO4 anion
Electronic energy (hartrees) = -1575.947137
Aqueous free energy (kcal/mol) = -988833.3935
C -0.71023 -1.56262 -0.04783
C 0.70007 -1.56671 -0.04799
C 0.74781 -3.04195 0.03386
C -0.76510 -3.03822 0.03436
O 1.59848 -3.91165 0.08216
O -1.61977 -3.90376 0.08284
N 1.54111 -0.51914 -0.09138
N -1.54561 -0.51089 -0.08971
C -2.94745 -0.47789 -0.04407
C -3.54302 0.78749 0.04064
C -3.74151 -1.62695 -0.08138
C -4.92679 0.89559 0.07603
H -2.91273 1.67646 0.10018
C -5.12630 -1.49639 -0.03942
H -3.28012 -2.61162 -0.13168
C -5.73004 -0.24333 0.03468
H -5.37786 1.88330 0.14486
H -5.73888 -2.39566 -0.06723
H -6.81396 -0.15477 0.06496
C 2.94252 -0.49225 -0.04427
C 3.54346 0.77107 0.03408
C 3.73208 -1.64471 -0.07338
C 4.92751 0.87395 0.07153
H 2.91654 1.66278 0.08689
C 5.11730 -1.51941 -0.02994
H 3.26647 -2.62769 -0.11925
C 5.72619 -0.26847 0.03809
H 5.38272 1.86010 0.13583
H 5.72626 -2.42130 -0.05152
H 6.81040 -0.18423 0.06992
H 1.10157 0.40359 -0.21021
H -1.10156 0.41026 -0.20614
O 0.00652 1.78568 -0.66316
O 0.00708 4.16636 -1.11392
O 1.24874 3.30664 0.84293
O -1.23891 3.27061 0.85369
S 0.00297 3.05673 0.11008
H 0.30896 4.99506 -0.71661
Squaramide-Me2PO4 anion
Electronic energy (hartrees) = -1598.400944
Aqueous free energy (kcal/mol) = -1002880.631
C -0.83231 -1.89052 -0.05606
C 0.57726 -1.96280 -0.06769
C 0.55668 -3.43302 0.06622
C -0.95488 -3.35884 0.07290
O 1.36849 -4.33911 0.14243
O -1.85057 -4.18069 0.15090
N 1.45885 -0.95265 -0.15800
N -1.60907 -0.79914 -0.13008
C -3.00479 -0.68719 -0.06435
C -3.52732 0.61173 0.00788
C -3.86285 -1.79083 -0.07152
C -4.90268 0.79568 0.06097
H -2.85175 1.47015 0.04606
C -5.23769 -1.58299 -0.01257
H -3.45636 -2.80018 -0.11020
C -5.76927 -0.29687 0.04929
H -5.29627 1.80832 0.12157
H -5.89989 -2.44701 -0.01660
H -6.84617 -0.14724 0.09359
C 2.85621 -0.98206 -0.13801
C 3.50946 0.25676 -0.20353
C 3.60389 -2.16099 -0.05636
C 4.89615 0.31108 -0.19219
H 2.91410 1.16861 -0.25037
C 4.99339 -2.08510 -0.04442
H 3.09976 -3.12480 -0.00006
C 5.65114 -0.85894 -0.11351
H 5.38948 1.27982 -0.24204
H 5.56785 -3.00752 0.01969
H 6.73815 -0.81462 -0.10365
H 1.04580 -0.01070 -0.28775
H -1.10532 0.09609 -0.27087
O 0.04903 1.37127 -0.64381
P -0.01663 2.70474 0.07574
O 0.74078 3.82876 -0.85225
O 1.08873 2.61109 1.26542
O -1.33425 3.22519 0.54955
C 1.15796 3.68713 2.18071
H 0.17397 3.89070 2.62123
H 1.86118 3.39906 2.96803
H 1.52353 4.59817 1.68682
C 0.02438 4.26671 -1.98741
H 0.63640 5.01985 -2.49401
H -0.16217 3.43459 -2.68175
H -0.93748 4.71254 -1.69913
Squaramide-MeHPO4 anion
Electronic energy (hartrees) = -1559.135683
Aqueous free energy (kcal/mol) = -978259.8146
C -0.83713 -1.72896 -0.03525
C 0.57207 -1.80684 -0.04588
C 0.54534 -3.27117 0.14538
C -0.96543 -3.19012 0.15332
O 1.35258 -4.17760 0.25627
O -1.86388 -4.00454 0.26861
N 1.45946 -0.80549 -0.17239
N -1.61188 -0.63886 -0.14481
C -3.00706 -0.52226 -0.07160
C -3.52682 0.77884 -0.02735
C -3.86735 -1.62381 -0.04461
C -4.90132 0.96714 0.03134
H -2.84849 1.63556 -0.01344
C -5.24129 -1.41169 0.01976
H -3.46336 -2.63469 -0.05976
C -5.77011 -0.12346 0.05316
H -5.29270 1.98175 0.07010
H -5.90502 -2.27422 0.04244
H -6.84636 0.02943 0.10168
C 2.85707 -0.84302 -0.13196
C 3.51893 0.39113 -0.19489
C 3.59582 -2.02616 -0.03220
C 4.90590 0.43580 -0.16848
H 2.93057 1.30716 -0.24855
C 4.98558 -1.95948 -0.00248
H 3.08524 -2.98623 0.02719
C 5.65230 -0.73835 -0.07288
H 5.40641 1.40090 -0.21845
H 5.55280 -2.88525 0.07594
H 6.73940 -0.70110 -0.05076
H 1.05358 0.13061 -0.35368
H -1.10865 0.24602 -0.33523
O 0.05490 1.49108 -0.82057
P -0.04147 2.87930 -0.23235
O 0.40060 3.97595 -1.37436
O 1.23810 2.96543 0.78028
O -1.30464 3.36546 0.40589
C 1.38302 4.14087 1.54832
H 0.47682 4.34246 2.13407
H 2.22921 3.98788 2.22520
H 1.59291 5.00803 0.90504
H -0.33178 4.59549 -1.46726
Squaramide-NO3 anion
Electronic energy (hartrees) = -1156.622416
Aqueous free energy (kcal/mol) = -725700.9301
C -0.70596 -1.14461 -0.02131
C 0.70610 -1.14451 -0.02119
C 0.75620 -2.61282 0.14512
C -0.75594 -2.61290 0.14499
O 1.60845 -3.47723 0.24251
O -1.60810 -3.47740 0.24237
N 1.54784 -0.10247 -0.12731
N -1.54785 -0.10270 -0.12779
C -2.94959 -0.07677 -0.10131
C -3.55058 1.18929 -0.12044
C -3.73996 -1.22840 -0.06003
C -4.93484 1.29468 -0.10797
H -2.91882 2.07944 -0.12761
C -5.12558 -1.09999 -0.04327
H -3.27476 -2.21222 -0.03110
C -5.73422 0.15263 -0.07081
H -5.39058 2.28273 -0.12073
H -5.73523 -2.00108 -0.00925
H -6.81870 0.23887 -0.05880
C 2.94959 -0.07652 -0.10109
C 3.55058 1.18956 -0.11949
C 3.73998 -1.22817 -0.06086
C 4.93484 1.29494 -0.10731
H 2.91879 2.07969 -0.12586
C 5.12561 -1.09978 -0.04437
H 3.27482 -2.21202 -0.03242
C 5.73424 0.15286 -0.07117
H 5.39057 2.28299 -0.11950
H 5.73526 -2.00089 -0.01113
H 6.81872 0.23910 -0.05939
H 1.10937 0.82037 -0.28410
H -1.10952 0.82005 -0.28534
O -1.08548 3.60470 0.51315
O 1.08490 3.60318 0.51560
O 0.00008 2.15798 -0.68110
N -0.00021 3.14748 0.13625
Squaramide-OAc anion
Electronic energy (hartrees) = -1104.798126
Aqueous free energy (kcal/mol) = -693163.3613
C -0.65633 -1.21687 0.00058
C 0.75765 -1.19975 0.00064
C 0.83387 -2.67152 0.00502
C -0.67617 -2.69955 0.00500
O 1.70162 -3.52958 0.00773
O -1.50987 -3.58739 0.00745
N 1.58185 -0.13509 -0.00284
N -1.50759 -0.18349 -0.00245
C -2.91078 -0.18611 -0.00295
C -3.53582 1.06885 -0.00257
C -3.67866 -1.35457 -0.00422
C -4.92264 1.14265 -0.00370
H -2.92577 1.97780 -0.00103
C -5.06703 -1.25583 -0.00514
H -3.19519 -2.32990 -0.00394
C -5.70033 -0.01520 -0.00502
H -5.39730 2.12204 -0.00337
H -5.65805 -2.17016 -0.00602
H -6.78673 0.04902 -0.00586
C 2.97694 -0.09423 -0.00319
C 3.56809 1.17796 -0.00970
C 3.78869 -1.23368 0.00265
C 4.95001 1.30678 -0.01027
H 2.92159 2.05533 -0.01444
C 5.17182 -1.08453 0.00187
H 3.33759 -2.22501 0.00742
C 5.76588 0.17597 -0.00448
H 5.39195 2.30145 -0.01540
H 5.79391 -1.97781 0.00641
H 6.84906 0.27652 -0.00495
H 1.12118 0.79402 -0.00474
H -1.06737 0.76572 -0.00487
O -1.53419 3.71442 0.01145
C -0.35894 3.32391 0.00538
O 0.02585 2.10345 -0.00783
C 0.76849 4.35061 0.01275
H 1.41035 4.18841 0.88758
H 1.39539 4.21589 -0.87746
H 0.37392 5.37037 0.03142
Squaramide-SO4 dianion
Electronic energy (hartrees) = -1575.312175
Aqueous free energy (kcal/mol) = -988557.7584
C -0.71148 -1.47090 -0.04466
C 0.71148 -1.47093 -0.04467
C 0.75183 -2.94224 0.05933
C -0.75192 -2.94214 0.05990
O 1.60347 -3.82259 0.12182
O -1.60362 -3.82238 0.12323
N 1.53234 -0.41797 -0.09717
N -1.53235 -0.41793 -0.09684
C -2.92671 -0.38722 -0.05139
C -3.51866 0.88239 0.05535
C -3.72941 -1.53354 -0.11027
C -4.90256 0.98856 0.08517
H -2.86748 1.75998 0.15136
C -5.11492 -1.40097 -0.07088
H -3.26839 -2.51871 -0.16969
C -5.71468 -0.14616 0.01993
H -5.35081 1.97743 0.17184
H -5.73110 -2.29900 -0.11474
H -6.79996 -0.05296 0.04700
C 2.92668 -0.38724 -0.05151
C 3.51867 0.88236 0.05501
C 3.72937 -1.53361 -0.10991
C 4.90257 0.98850 0.08501
H 2.86750 1.75997 0.15089
C 5.11486 -1.40107 -0.07036
H 3.26832 -2.51877 -0.16929
C 5.71466 -0.14625 0.02019
H 5.35082 1.97738 0.17152
H 5.73103 -2.29914 -0.11386
H 6.79994 -0.05308 0.04737
H 1.04714 0.51666 -0.27157
H -1.04724 0.51669 -0.27148
O -0.00004 1.62592 -0.78179
O 0.00072 4.09323 -0.94305
O 1.24149 2.94482 0.86503
O -1.24194 2.94554 0.86423
S 0.00006 2.96821 0.02597
Squaramide-Cl + Na
Electronic energy (hartrees) = -1498.851609
Aqueous free energy (kcal/mol) = -940442.8164
C -0.72367 0.43531 -0.00030
C 0.72373 0.43531 -0.00017
C 0.73191 1.89458 -0.00028
C -0.73189 1.89453 -0.00036
O 1.53035 2.85243 -0.00020
O -1.53030 2.85240 -0.00042
N 1.55806 -0.58604 -0.00005
N -1.55800 -0.58601 -0.00016
C -2.96762 -0.59418 0.00011
C -3.57439 -1.85357 -0.00015
C -3.74051 0.56768 0.00064
C -4.95982 -1.94634 0.00018
H -2.94765 -2.74504 -0.00063
C -5.12709 0.45469 0.00093
H -3.27044 1.54858 0.00081
C -5.74336 -0.79430 0.00073
H -5.42809 -2.92748 0.00001
H -5.73130 1.35908 0.00133
H -6.82789 -0.86926 0.00100
C 2.96767 -0.59416 0.00017
C 3.57449 -1.85354 -0.00009
C 3.74053 0.56772 0.00063
C 4.95991 -1.94630 0.00018
H 2.94778 -2.74503 -0.00049
C 5.12712 0.45473 0.00086
H 3.27047 1.54862 0.00077
C 5.74343 -0.79423 0.00065
H 5.42819 -2.92743 -0.00003
H 5.73130 1.35914 0.00121
H 6.82797 -0.86914 0.00086
H 1.10980 -1.53727 -0.00020
H -1.10981 -1.53729 -0.00030
Cl -0.00008 -3.22921 -0.00080
Na -0.00022 4.53066 -0.00061
Squaramide-H2PO4 + Na
Electronic energy (hartrees) = -1682.10996
Aqueous free energy (kcal/mol) = -1055427.268
C 0.69924 1.15858 -0.12937
C -0.74841 1.14746 -0.12142
C -0.76749 2.59523 0.05452
C 0.69682 2.60735 0.04625
O -1.57361 3.53816 0.18596
O 1.48980 3.56170 0.16365
N -1.57559 0.12341 -0.21949
N 1.54543 0.15296 -0.22979
C 2.95787 0.16960 -0.18049
C 3.58469 -1.06155 0.03120
C 3.70542 1.33621 -0.34369
C 4.97244 -1.11595 0.07221
H 2.98187 -1.95946 0.19041
C 5.09359 1.26069 -0.29269
H 3.21457 2.29430 -0.49608
C 5.73290 0.04008 -0.08999
H 5.45965 -2.07302 0.24132
H 5.67914 2.16848 -0.41936
H 6.81858 -0.00908 -0.05629
C -2.98433 0.10680 -0.17553
C -3.58734 -1.15398 -0.14753
C -3.76177 1.26560 -0.16412
C -4.97221 -1.25085 -0.11839
H -2.96291 -2.04623 -0.13169
C -5.14761 1.14902 -0.12957
H -3.29524 2.24798 -0.17512
C -5.75984 -0.10169 -0.11008
H -5.43640 -2.23371 -0.09716
H -5.75420 2.05178 -0.12117
H -6.84388 -0.18034 -0.08680
H -1.11139 -0.80594 -0.36853
H 1.09960 -0.78314 -0.37793
O -0.01788 -2.00621 -0.70174
P 0.17067 -3.25252 0.15057
O -0.23226 -4.54839 -0.74924
O -1.07413 -3.16980 1.20394
O 1.47528 -3.50157 0.83316
H -0.94031 -3.77650 1.94127
H 0.50645 -5.16803 -0.74309
Na -0.05327 5.20178 0.44481
Squaramide-HCO3 + Na
Electronic energy (hartrees) = -1302.978012
Aqueous free energy (kcal/mol) = -817516.6918
C 0.69436 0.81076 -0.06796
C -0.75585 0.79219 -0.06279
C -0.78503 2.24476 0.04714
C 0.67858 2.26741 0.04197
O -1.59879 3.18799 0.12790
O 1.46303 3.23363 0.11401
N -1.57942 -0.23820 -0.12727
N 1.54379 -0.19325 -0.13659
C 2.95479 -0.18171 -0.11172
C 3.57455 -1.43346 -0.04416
C 3.71014 0.99091 -0.15428
C 4.96184 -1.50269 -0.02614
H 2.96319 -2.33830 0.01167
C 5.09817 0.89886 -0.13200
H 3.22561 1.96375 -0.19785
C 5.72992 -0.34098 -0.07103
H 5.44305 -2.47605 0.02848
H 5.69020 1.81075 -0.16529
H 6.81548 -0.40090 -0.05627
C -2.98721 -0.26671 -0.10282
C -3.57431 -1.53598 -0.12635
C -3.77848 0.88160 -0.05628
C -4.95793 -1.65107 -0.10769
H -2.93743 -2.42057 -0.15401
C -5.16295 0.74599 -0.03687
H -3.32281 1.86914 -0.03311
C -5.75954 -0.51223 -0.06360
H -5.41042 -2.63944 -0.12626
H -5.78138 1.64001 -0.00121
H -6.84260 -0.60489 -0.04912
H -1.11624 -1.17679 -0.21995
H 1.09678 -1.14487 -0.24253
Na -0.09413 4.87739 0.28273
O 1.34541 -3.91121 0.45418
C 0.25357 -3.45517 0.12023
O -0.88071 -4.20012 0.34875
H -0.57038 -5.01603 0.76353
O 0.00405 -2.33675 -0.43172
Squaramide-HPO4 + Na
Electronic energy (hartrees) = -1681.57312
Aqueous free energy (kcal/mol) = -1055140.227
C 0.82440 1.04796 0.03072
C -0.64579 1.10785 0.01982
C -0.52107 2.59090 -0.02861
C 0.92602 2.48406 -0.05715
O -1.24637 3.61866 -0.04719
O 1.80042 3.40411 -0.12294
N -1.48576 0.12845 0.03249
N 1.59607 -0.02544 0.11789
C 3.00232 -0.08319 0.11182
C 3.58561 -1.34846 0.26860
C 3.81378 1.04503 -0.04681
C 4.96880 -1.47272 0.26576
H 2.92802 -2.21011 0.38789
C 5.19781 0.89792 -0.04453
H 3.37043 2.03184 -0.16425
C 5.78703 -0.35444 0.11070
H 5.40956 -2.46055 0.38510
H 5.82156 1.78207 -0.16791
H 6.87040 -0.45844 0.10873
C -2.87789 0.28420 0.06326
C -3.63281 -0.90147 0.05124
C -3.56195 1.51149 0.11724
C -5.02121 -0.86000 0.08774
H -3.10823 -1.85605 0.01735
C -4.95227 1.53911 0.15474
H -3.00691 2.44674 0.12545
C -5.69442 0.35935 0.13950
H -5.57959 -1.79425 0.07639
H -5.46192 2.50132 0.19568
H -6.78216 0.39045 0.16859
H -1.04590 -1.51359 -0.94901
H 1.12759 -0.97028 0.25661
O -0.87723 -2.40057 -1.32840
P -0.24788 -3.35594 -0.16643
O 0.04846 -4.69353 -0.73717
O -1.50946 -3.47218 0.90598
O 0.79768 -2.52962 0.58131
H -1.32787 -2.83687 1.60890
Na 0.40300 5.09684 -0.18933
Squaramide-HSO4 + Na
Electronic energy (hartrees) = -1738.184129
Aqueous free energy (kcal/mol) = -1090621.029
C 0.72322 1.12495 -0.12685
C -0.72310 1.12505 -0.12687
C -0.73244 2.57174 0.06164
C 0.73275 2.57164 0.06168
O -1.53075 3.51816 0.19560
O 1.53117 3.51796 0.19564
N -1.56956 0.11728 -0.23456
N 1.56957 0.11708 -0.23444
C 2.98278 0.12653 -0.19261
C 3.60388 -1.11620 -0.04482
C 3.73668 1.29462 -0.30351
C 4.99077 -1.18416 -0.01621
H 2.99388 -2.01245 0.07485
C 5.12463 1.20635 -0.26602
H 3.25251 2.26262 -0.40569
C 5.75745 -0.02638 -0.12761
H 5.47234 -2.15146 0.10242
H 5.71554 2.11532 -0.35184
H 6.84282 -0.08395 -0.10388
C -2.98276 0.12681 -0.19267
C -3.60393 -1.11595 -0.04538
C -3.73659 1.29499 -0.30299
C -4.99083 -1.18384 -0.01672
H -2.99399 -2.01228 0.07393
C -5.12455 1.20678 -0.26547
H -3.25237 2.26301 -0.40477
C -5.75745 -0.02596 -0.12757
H -5.47245 -2.15116 0.10153
H -5.71541 2.11584 -0.35083
H -6.84282 -0.08347 -0.10381
H -1.13670 -0.81529 -0.37938
H 1.13664 -0.81548 -0.37899
O -0.00011 -2.08589 -0.73221
O -0.00039 -4.49482 -0.73512
O -1.24465 -3.26571 1.03402
O 1.24441 -3.26588 1.03385
S -0.00017 -3.20188 0.26805
H -0.00105 -5.28832 -0.17964
Na 0.00029 5.17039 0.50526
Squaramide-Me2PO4 + Na
Electronic energy (hartrees) = -1760.64263
Aqueous free energy (kcal/mol) = -1104668.196
C 0.91377 1.39693 -0.15116
C -0.52548 1.55775 -0.16442
C -0.37661 2.99250 0.04810
C 1.07882 2.83196 0.05918
O -1.06880 4.02091 0.19137
O 1.97674 3.68378 0.20787
N -1.46410 0.64102 -0.30699
N 1.63475 0.30019 -0.26922
C 3.03770 0.14290 -0.20709
C 3.50610 -1.16435 -0.04710
C 3.92421 1.21550 -0.30934
C 4.87615 -1.39017 0.00295
H 2.79579 -1.98784 0.06726
C 5.29193 0.96778 -0.25085
H 3.55586 2.23253 -0.42062
C 5.77432 -0.33000 -0.09940
H 5.24021 -2.40637 0.13237
H 5.98579 1.80166 -0.32985
H 6.84532 -0.51336 -0.05868
C -2.86492 0.78360 -0.28984
C -3.60705 -0.39915 -0.36472
C -3.50722 2.01972 -0.20716
C -4.99425 -0.33961 -0.36445
H -3.08629 -1.35519 -0.40747
C -4.89783 2.05966 -0.20581
H -2.93230 2.94077 -0.14082
C -5.64737 0.88867 -0.28658
H -5.56669 -1.26209 -0.42213
H -5.39915 3.02283 -0.14236
H -6.73362 0.93274 -0.28666
H -1.10708 -0.33488 -0.46330
H 1.07948 -0.57404 -0.43934
O -0.16547 -1.65113 -0.76352
P -0.17492 -2.86865 0.16058
O -0.99726 -4.06774 -0.57101
O -1.25512 -2.48924 1.30899
O 1.12919 -3.34754 0.70388
Na 0.63227 5.48864 0.49988
C -1.41532 -3.40005 2.38700
H -0.44923 -3.61786 2.85758
H -2.08124 -2.92695 3.11328
H -1.86679 -4.33735 2.03771
C -0.29700 -4.79510 -1.56667
H -0.97080 -5.57299 -1.93510
H -0.01453 -4.14096 -2.40307
H 0.60577 -5.25792 -1.14918
Squaramide-MeHPO4 + Na
Electronic energy (hartrees) = -1721.377247
Aqueous free energy (kcal/mol) = -1080047.861
C 0.88334 1.23797 -0.14169
C -0.55796 1.37737 -0.14803
C -0.42978 2.80428 0.12540
C 1.02768 2.66499 0.12840
O -1.13589 3.81541 0.31469
O 1.91309 3.52230 0.31403
N -1.48596 0.45473 -0.32260
N 1.62477 0.16009 -0.30045
C 3.03126 0.03223 -0.23740
C 3.52914 -1.26391 -0.07822
C 3.89352 1.12415 -0.34087
C 4.90394 -1.45877 -0.02813
H 2.83648 -2.10201 0.03502
C 5.26650 0.90787 -0.28134
H 3.50235 2.13230 -0.45286
C 5.77799 -0.37859 -0.12982
H 5.29125 -2.46647 0.10051
H 5.94123 1.75720 -0.36103
H 6.85284 -0.53784 -0.08914
C -2.88889 0.58561 -0.29983
C -3.62258 -0.60132 -0.38640
C -3.54007 1.81601 -0.20246
C -5.01029 -0.55125 -0.38565
H -3.09446 -1.55267 -0.43599
C -4.93091 1.84619 -0.19870
H -2.97275 2.74061 -0.12470
C -5.67227 0.67112 -0.29308
H -5.57627 -1.47701 -0.45427
H -5.43871 2.80511 -0.12365
H -6.75881 0.70752 -0.29276
H -1.11892 -0.50821 -0.52329
H 1.08876 -0.71562 -0.50949
O -0.14684 -1.79413 -0.90751
P -0.10644 -3.07648 -0.08840
O -0.62965 -4.31135 -1.01593
O -1.35864 -2.89428 0.93500
O 1.15995 -3.47154 0.59781
H 0.05788 -4.98679 -1.04443
Na 0.54318 5.29225 0.69005
C -1.57130 -3.91205 1.89915
H -0.66455 -4.08261 2.49216
H -2.37945 -3.57590 2.55389
H -1.86907 -4.85137 1.41428
Squaramide-NO3 + Na
Electronic energy (hartrees) = -1318.859413
Aqueous free energy (kcal/mol) = -827487.8096
C 0.72453 0.72013 -0.11656
C -0.72442 0.72024 -0.11678
C -0.73211 2.16572 0.08146
C 0.73234 2.16566 0.08155
O -1.52947 3.11306 0.21914
O 1.52978 3.11291 0.21928
N -1.57178 -0.28498 -0.23950
N 1.57180 -0.28523 -0.23879
C 2.98443 -0.27840 -0.20940
C 3.60184 -1.53102 -0.15469
C 3.74323 0.89156 -0.24070
C 4.98836 -1.60736 -0.13873
H 2.98524 -2.42902 -0.10158
C 5.13102 0.79432 -0.21935
H 3.26290 1.86654 -0.27119
C 5.75951 -0.44751 -0.17237
H 5.46658 -2.58251 -0.09292
H 5.72564 1.70464 -0.24326
H 6.84471 -0.51078 -0.15890
C -2.98440 -0.27814 -0.20976
C -3.60182 -1.53077 -0.15538
C -3.74320 0.89184 -0.24037
C -4.98834 -1.60708 -0.13906
H -2.98526 -2.42882 -0.10273
C -5.13098 0.79462 -0.21868
H -3.26283 1.86682 -0.27064
C -5.75948 -0.44721 -0.17202
H -5.46657 -2.58225 -0.09349
H -5.72558 1.70497 -0.24205
H -6.84468 -0.51046 -0.15826
H -1.13720 -1.22285 -0.39275
H 1.13715 -1.22309 -0.39192
Na 0.00023 4.76555 0.52853
O 1.08529 -3.61815 0.82618
O -1.08592 -3.61877 0.82544
O -0.00016 -2.45662 -0.64829
N -0.00028 -3.26313 0.36641
Squaramide-OAc + Na
Electronic energy (hartrees) = -1267.040241
Aqueous free energy (kcal/mol) = -794950.5579
C 0.67382 0.82551 -0.00001
C -0.77771 0.79297 -0.00006
C -0.82574 2.24713 0.00030
C 0.63578 2.28904 0.00018
O -1.65054 3.18616 0.00049
O 1.40374 3.27067 0.00023
N -1.59477 -0.24707 -0.00036
N 1.53675 -0.16670 -0.00026
C 2.94906 -0.12277 -0.00028
C 3.59882 -1.36074 0.00005
C 3.67760 1.06834 -0.00066
C 4.98777 -1.39684 -0.00002
H 3.00939 -2.28300 0.00037
C 5.06752 1.00852 -0.00071
H 3.17293 2.03154 -0.00088
C 5.72895 -0.21728 -0.00039
H 5.49114 -2.36058 0.00024
H 5.63719 1.93525 -0.00100
H 6.81583 -0.25189 -0.00044
C -3.00153 -0.27505 -0.00031
C -3.59183 -1.54309 -0.00092
C -3.79738 0.87150 0.00031
C -4.97490 -1.66277 -0.00090
H -2.95263 -2.42529 -0.00142
C -5.18178 0.73362 0.00032
H -3.34505 1.86070 0.00077
C -5.77849 -0.52470 -0.00028
H -5.42575 -2.65215 -0.00138
H -5.80097 1.62783 0.00081
H -6.86148 -0.61811 -0.00027
H -1.12681 -1.18764 -0.00054
H 1.09679 -1.13712 -0.00041
O 1.59474 -3.91660 0.00154
C 0.41279 -3.56668 0.00054
O 0.01188 -2.33944 -0.00078
C -0.69435 -4.60347 0.00078
H -1.33015 -4.46736 0.88397
H -1.32910 -4.46890 -0.88340
H -0.28153 -5.61482 0.00191
Na -0.17206 4.90202 0.00061
Squaramide-SO4 + Na
Electronic energy (hartrees) = -1737.657119
Aqueous free energy (kcal/mol) = -1090338.548
C 0.79818 1.07903 0.03930
C -0.66917 1.11747 0.01764
C -0.56365 2.60365 -0.00928
C 0.88835 2.51297 -0.03296
O -1.30428 3.61748 -0.01889
O 1.75578 3.44126 -0.07664
N -1.48783 0.12501 0.02788
N 1.57378 0.00379 0.12203
C 2.97803 -0.06116 0.10721
C 3.55960 -1.32975 0.23262
C 3.78745 1.07047 -0.03247
C 4.94247 -1.45537 0.21705
H 2.90642 -2.19566 0.33939
C 5.17110 0.92189 -0.04378
H 3.34201 2.05943 -0.12496
C 5.75997 -0.33429 0.07968
H 5.38308 -2.44573 0.31239
H 5.79510 1.80767 -0.15218
H 6.84307 -0.43913 0.06751
C -2.88355 0.24163 0.05605
C -3.58841 -0.94693 0.30678
C -3.60473 1.42778 -0.15868
C -4.97739 -0.94386 0.34580
H -3.01974 -1.86363 0.47794
C -4.99546 1.41539 -0.11742
H -3.07778 2.36119 -0.34500
C -5.69220 0.23441 0.13349
H -5.50441 -1.87559 0.54280
H -5.54068 2.34350 -0.28614
H -6.78056 0.23281 0.16136
H -1.00608 -1.47632 -0.85239
H 1.09926 -0.91587 0.27196
O -0.67312 -2.29699 -1.28806
O 0.25528 -4.49823 -0.77829
O -1.51273 -3.54180 0.68911
O 0.75438 -2.57366 0.69831
S -0.27584 -3.33118 -0.07801
Na 0.33692 5.11820 -0.07858
Squaramide-Cl + K
Electronic energy (hartrees) = -1936.460002
Aqueous free energy (kcal/mol) = -1215046.905
C -0.72077 0.19654 0.00003
C 0.72078 0.19653 0.00005
C 0.73629 1.65838 -0.00004
C -0.73627 1.65838 0.00017
O 1.55399 2.59401 -0.00020
O -1.55396 2.59402 0.00023
N 1.55388 -0.82973 -0.00012
N -1.55391 -0.82969 0.00005
C -2.96243 -0.84557 -0.00007
C -3.56374 -2.10814 0.00008
C -3.74285 0.31151 -0.00028
C -4.94862 -2.20837 -0.00001
H -2.93228 -2.99636 0.00023
C -5.12891 0.19093 -0.00035
H -3.27634 1.29412 -0.00032
C -5.73915 -1.06096 -0.00023
H -5.41121 -3.19231 0.00010
H -5.73792 1.09231 -0.00052
H -6.82333 -1.14194 -0.00031
C 2.96242 -0.84560 -0.00014
C 3.56373 -2.10816 -0.00005
C 3.74283 0.31148 -0.00020
C 4.94861 -2.20840 -0.00004
H 2.93229 -2.99640 0.00001
C 5.12889 0.19091 -0.00019
H 3.27633 1.29410 -0.00028
C 5.73914 -1.06098 -0.00011
H 5.41119 -3.19234 0.00003
H 5.73790 1.09228 -0.00023
H 6.82332 -1.14193 -0.00010
H 1.10407 -1.77840 -0.00006
H -1.10408 -1.77839 -0.00003
K 0.00004 4.69518 0.00021
Cl -0.00001 -3.48603 0.00036
Squaramide-H2PO4 + K
Electronic energy (hartrees) = -2119.718263
Aqueous free energy (kcal/mol) = -1330031.04
C 0.67937 0.94340 -0.17098
C -0.76184 0.90844 -0.16339
C -0.81272 2.36150 -0.01478
C 0.66018 2.39756 -0.02295
O -1.65307 3.27072 0.09648
O 1.45807 3.34417 0.07517
N -1.57061 -0.13621 -0.23825
N 1.54251 -0.05364 -0.24932
C 2.95372 -0.01729 -0.20194
C 3.59810 -1.23451 0.03845
C 3.68757 1.15370 -0.39538
C 4.98645 -1.27057 0.07740
H 3.00805 -2.13665 0.22011
C 5.07682 1.09695 -0.34563
H 3.18293 2.10106 -0.56787
C 5.73265 -0.10968 -0.11467
H 5.48563 -2.21736 0.26855
H 5.65035 2.00900 -0.49593
H 6.81901 -0.14443 -0.08241
C -2.97780 -0.18168 -0.19626
C -3.55541 -1.45287 -0.11962
C -3.78098 0.95908 -0.23520
C -4.93806 -1.57801 -0.09143
H -2.91262 -2.33061 -0.06596
C -5.16424 0.81440 -0.20009
H -3.33379 1.94930 -0.28296
C -5.75059 -0.44692 -0.13195
H -5.38092 -2.56922 -0.03228
H -5.78986 1.70379 -0.23066
H -6.83287 -0.54792 -0.10922
H -1.09053 -1.05866 -0.36468
H 1.11299 -0.99888 -0.37494
O 0.02197 -2.26302 -0.67448
P 0.23756 -3.49475 0.18993
O -0.12239 -4.80902 -0.70330
O -1.01474 -3.43944 1.23756
O 1.54194 -3.70815 0.88609
H -0.85815 -4.02717 1.98560
H 0.62669 -5.41502 -0.66848
K -0.14249 5.37946 0.40818
Squaramide-HCO3 + K
Electronic energy (hartrees) = -1740.586249
Aqueous free energy (kcal/mol) = -1092120.595
C 0.69155 0.57772 -0.10213
C -0.75236 0.55152 -0.09695
C -0.79699 2.00747 0.00094
C 0.67552 2.03777 -0.00683
O -1.63450 2.92425 0.07459
O 1.47548 2.98612 0.05489
N -1.56849 -0.48946 -0.14896
N 1.54635 -0.42656 -0.15759
C 2.95664 -0.41213 -0.13414
C 3.57966 -1.66038 -0.03266
C 3.71162 0.75910 -0.21271
C 4.96707 -1.72739 -0.01632
H 2.97019 -2.56443 0.05064
C 5.09996 0.66950 -0.19092
H 3.22415 1.72896 -0.28124
C 5.73426 -0.56683 -0.09627
H 5.44927 -2.69851 0.06478
H 5.69055 1.58110 -0.25206
H 6.81999 -0.62502 -0.08271
C -2.97480 -0.53401 -0.12524
C -3.54823 -1.81023 -0.12260
C -3.78088 0.60506 -0.10600
C -4.93040 -1.94130 -0.10454
H -2.90120 -2.68785 -0.12965
C -5.16379 0.45338 -0.08642
H -3.33508 1.59742 -0.10237
C -5.74618 -0.81171 -0.08699
H -5.37068 -2.93545 -0.10258
H -5.79280 1.34081 -0.07185
H -6.82817 -0.91703 -0.07298
H -1.09872 -1.42403 -0.22660
H 1.10577 -1.38041 -0.24676
O 1.36916 -4.13345 0.53672
C 0.27700 -3.69610 0.17707
O -0.85313 -4.44428 0.42275
H -0.53726 -5.24165 0.86805
O 0.02303 -2.60070 -0.41463
K -0.11996 5.04074 0.28384
Squaramide-HPO4 + K
Electronic energy (hartrees) = -2119.175024
Aqueous free energy (kcal/mol) = -1329743
C 0.85970 0.77055 0.05980
C -0.59714 0.93174 0.04308
C -0.37577 2.40502 0.00384
C 1.06845 2.19709 -0.02201
O -1.04982 3.46180 -0.00984
O 2.01990 3.03033 -0.08204
N -1.50186 0.00782 0.04269
N 1.55142 -0.36001 0.14649
C 2.94722 -0.52899 0.13873
C 3.42807 -1.83775 0.29024
C 3.84774 0.53038 -0.01796
C 4.79637 -2.07361 0.28305
H 2.70340 -2.64424 0.40735
C 5.21555 0.27133 -0.02007
H 3.48243 1.54962 -0.12999
C 5.70268 -1.02497 0.12900
H 5.15570 -3.09458 0.39756
H 5.90865 1.10269 -0.14233
H 6.77414 -1.21637 0.12305
C -2.87970 0.25074 0.07868
C -3.70877 -0.88366 0.01925
C -3.48827 1.51463 0.18762
C -5.09165 -0.75829 0.06139
H -3.24628 -1.86749 -0.05474
C -4.87451 1.62623 0.23002
H -2.87455 2.41167 0.23113
C -5.68913 0.49691 0.16685
H -5.70629 -1.65544 0.01296
H -5.32348 2.61577 0.31394
H -6.77292 0.59387 0.20118
H -1.15458 -1.64340 -0.95834
H 1.01267 -1.26319 0.28053
O -1.04445 -2.53378 -1.35241
P -0.51110 -3.55556 -0.19839
O -0.29352 -4.89780 -0.79461
O -1.80520 -3.61183 0.84006
O 0.56758 -2.81933 0.59335
H -1.60537 -2.99518 1.55470
K 0.78132 5.23925 -0.20687
Squaramide-HSO4 + K
Electronic energy (hartrees) = -2175.792974
Aqueous free energy (kcal/mol) = -1365224.839
C 0.71875 0.89981 -0.17761
C -0.72143 0.89790 -0.17754
C -0.74028 2.35087 -0.01843
C 0.73393 2.35271 -0.01832
O -1.55965 3.27598 0.09445
O 1.55102 3.27983 0.09478
N -1.56558 -0.11801 -0.26133
N 1.56556 -0.11393 -0.26171
C 2.97790 -0.10832 -0.22253
C 3.59621 -1.34859 -0.04191
C 3.73723 1.05263 -0.36834
C 4.98288 -1.42133 -0.01593
H 2.98374 -2.23930 0.10406
C 5.12509 0.95996 -0.33264
H 3.25495 2.01872 -0.49425
C 5.75435 -0.27045 -0.16178
H 5.46073 -2.38713 0.12800
H 5.71910 1.86411 -0.44579
H 6.83962 -0.33173 -0.13993
C -2.97798 -0.11577 -0.22231
C -3.59346 -1.35717 -0.03983
C -3.73992 1.04319 -0.37023
C -4.97999 -1.43301 -0.01408
H -2.97897 -2.24622 0.10779
C -5.12757 0.94745 -0.33462
H -3.25984 2.01017 -0.49763
C -5.75403 -0.28413 -0.16192
H -5.45564 -2.39969 0.13123
H -5.72361 1.85006 -0.44939
H -6.83917 -0.34786 -0.14024
H -1.13044 -1.05167 -0.38102
H 1.13281 -1.04855 -0.38207
O 0.00301 -2.34679 -0.70333
O 0.00254 -4.75611 -0.64890
O -1.23843 -3.48300 1.09308
O 1.24989 -3.48895 1.08843
S 0.00416 -3.43745 0.32252
H 0.04404 -5.53370 -0.07305
K -0.00689 5.34860 0.47123
Squaramide-Me2PO4 + K
Electronic energy (hartrees) = -2198.250904
Aqueous free energy (kcal/mol) = -1379272.095
C -1.44995 0.24674 -0.21536
C -0.92965 -1.09809 -0.23037
C -2.27221 -1.63841 -0.03250
C -2.80578 -0.26491 -0.02025
O -2.83695 -2.73851 0.09773
O -3.96316 0.16453 0.11760
N 0.32275 -1.50240 -0.36195
N -0.80444 1.39463 -0.31892
C -1.30921 2.71205 -0.25961
C -0.36801 3.72932 -0.07423
C -2.66641 3.00847 -0.39110
C -0.79826 5.04978 -0.02798
H 0.68736 3.47703 0.06121
C -3.07656 4.33672 -0.33528
H -3.39668 2.21341 -0.52059
C -2.15005 5.36140 -0.15863
H -0.06569 5.83929 0.12095
H -4.13424 4.56992 -0.43695
H -2.48008 6.39683 -0.12064
C 0.85367 -2.80516 -0.34407
C 2.24732 -2.90344 -0.40832
C 0.06616 -3.95530 -0.27192
C 2.84911 -4.15449 -0.40536
H 2.84519 -1.99351 -0.44587
C 0.68699 -5.20058 -0.26770
H -1.01760 -3.87996 -0.21422
C 2.07362 -5.31018 -0.33609
H 3.93306 -4.22384 -0.45421
H 0.07318 -6.09697 -0.21165
H 2.54685 -6.28899 -0.33371
H 1.02283 -0.73299 -0.49755
H 0.22870 1.30740 -0.46994
O 1.78189 0.71494 -0.76124
P 2.83355 1.24657 0.21042
O 4.30606 1.03327 -0.45337
O 2.91772 0.11345 1.36855
O 2.66802 2.62976 0.74426
K -5.32105 -2.03197 0.49319
C 3.75651 0.37426 2.48375
H 3.50328 1.33701 2.94351
H 3.59636 -0.43222 3.20416
H 4.81144 0.38516 2.18103
C 4.69405 1.97798 -1.43641
H 5.70409 1.71388 -1.76083
H 4.01910 1.94120 -2.30274
H 4.69463 2.99409 -1.02259
Squaramide-MeHPO4 + K
Electronic energy (hartrees) = -2158.985486
Aqueous free energy (kcal/mol) = -1354651.724
C 1.07825 0.78005 -0.20901
C -0.28003 1.26377 -0.21698
C 0.18720 2.62837 0.01764
C 1.57555 2.13517 0.02280
O -0.27623 3.77086 0.17749
O 2.65576 2.72672 0.18296
N -1.40662 0.58468 -0.36107
N 1.53167 -0.45400 -0.33665
C 2.86227 -0.92438 -0.27431
C 3.02622 -2.29877 -0.07766
C 3.96837 -0.08546 -0.41500
C 4.30997 -2.82791 -0.02828
H 2.14923 -2.93605 0.06346
C 5.24538 -0.63457 -0.35524
H 3.83711 0.98472 -0.55390
C 5.42409 -2.00279 -0.16701
H 4.43580 -3.89635 0.12925
H 6.10885 0.01807 -0.46399
H 6.42617 -2.42309 -0.12649
C -2.73710 1.04584 -0.34004
C -3.73342 0.06477 -0.36522
C -3.07802 2.39886 -0.30422
C -5.06959 0.44260 -0.36356
H -3.44710 -0.98625 -0.36845
C -4.42213 2.75821 -0.29792
H -2.30519 3.16344 -0.27296
C -5.42250 1.79008 -0.33065
H -5.83941 -0.32500 -0.38417
H -4.68717 3.81291 -0.27041
H -6.46945 2.08322 -0.32930
H -1.28513 -0.44250 -0.53001
H 0.79738 -1.17734 -0.51570
O -0.66784 -1.95139 -0.87978
P -0.93198 -3.18687 -0.03316
O -1.74548 -4.27928 -0.93185
O -2.09659 -2.68904 0.99028
O 0.20379 -3.86570 0.66043
K 1.87634 5.17724 0.63271
C -2.53866 -3.60723 1.97540
H -1.69418 -3.97979 2.56804
H -3.23680 -3.07478 2.62671
H -3.05746 -4.45674 1.51112
H -1.24099 -5.10085 -0.94376
Squaramide-NO3 + K
Electronic energy (hartrees) = -1756.468187
Aqueous free energy (kcal/mol) = -1102091.781
C 0.72156 0.48543 -0.16125
C -0.72111 0.48576 -0.16121
C -0.73618 1.93829 0.00246
C 0.73730 1.93796 0.00227
O -1.55323 2.86606 0.11551
O 1.55476 2.86543 0.11494
N -1.56774 -0.52706 -0.25612
N 1.56774 -0.52783 -0.25571
C 2.97957 -0.52641 -0.23224
C 3.59300 -1.77850 -0.13008
C 3.74477 0.63691 -0.31720
C 4.97921 -1.86092 -0.12018
H 2.97284 -2.67085 -0.03662
C 5.13234 0.53392 -0.30027
H 3.26720 1.61143 -0.38330
C 5.75614 -0.70754 -0.20630
H 5.45284 -2.83602 -0.03772
H 5.73089 1.43982 -0.36572
H 6.84117 -0.77560 -0.19741
C -2.97959 -0.52510 -0.23242
C -3.59345 -1.77703 -0.13079
C -3.74433 0.63856 -0.31662
C -4.97969 -1.85890 -0.12067
H -2.97365 -2.66972 -0.03800
C -5.13194 0.53611 -0.29946
H -3.26638 1.61293 -0.38230
C -5.75619 -0.70517 -0.20603
H -5.45368 -2.83385 -0.03865
H -5.73016 1.44227 -0.36432
H -6.84125 -0.77280 -0.19696
H -1.13264 -1.46737 -0.37895
H 1.13233 -1.46807 -0.37767
O 1.08389 -3.83348 0.92325
O -1.08704 -3.83761 0.91945
O -0.00105 -2.72742 -0.59367
N -0.00140 -3.49581 0.44830
K 0.00122 4.93993 0.47296
Squaramide-OAc + K
Electronic energy (hartrees) = -1704.648248
Aqueous free energy (kcal/mol) = -1069554.537
C 0.66869 0.60226 -0.00006
C -0.77599 0.54714 -0.00006
C -0.85464 2.00282 0.00002
C 0.61500 2.06769 -0.00000
O -1.71204 2.90603 0.00010
O 1.38809 3.03960 0.00003
N -1.57416 -0.51138 -0.00011
N 1.54671 -0.38078 -0.00011
C 2.95773 -0.32182 -0.00012
C 3.62170 -1.55269 -0.00002
C 3.67503 0.87625 -0.00024
C 5.01093 -1.57432 -0.00004
H 3.04299 -2.48185 0.00009
C 5.06567 0.83088 -0.00025
H 3.15867 1.83321 -0.00031
C 5.74057 -0.38743 -0.00015
H 5.52384 -2.53311 0.00004
H 5.62548 1.76382 -0.00034
H 6.82782 -0.41082 -0.00017
C -2.97867 -0.57141 -0.00012
C -3.54096 -1.85266 -0.00023
C -3.80190 0.55604 -0.00002
C -4.92085 -2.00419 -0.00024
H -2.88157 -2.71990 -0.00031
C -5.18284 0.38604 -0.00003
H -3.37040 1.55462 0.00007
C -5.75114 -0.88532 -0.00014
H -5.34834 -3.00401 -0.00033
H -5.82252 1.26593 0.00004
H -6.83174 -1.00382 -0.00016
H -1.08962 -1.44138 -0.00014
H 1.12354 -1.35553 -0.00014
O 1.66762 -4.14829 0.00047
C 0.48050 -3.81380 0.00022
O 0.06064 -2.59435 -0.00020
K -0.25414 5.06788 0.00027
C -0.61088 -4.86835 0.00041
H -1.24841 -4.74236 0.88391
H -1.24820 -4.74290 -0.88331
H -0.18271 -5.87340 0.00077
Squaramide-SO4 + K
Electronic energy (hartrees) = -2175.255556
Aqueous free energy (kcal/mol) = -1364942.376
C 0.59764 0.91126 -0.45726
C -0.85149 0.74461 -0.44346
C -0.95889 2.19837 -0.13953
C 0.50285 2.32571 -0.21446
O -1.85373 3.02458 0.13724
O 1.26954 3.31652 -0.04093
N -1.54430 -0.33527 -0.57128
N 1.51300 -0.04345 -0.60371
C 2.90663 0.03567 -0.50707
C 3.59929 -1.17033 -0.33739
C 3.60303 1.24475 -0.59010
C 4.98576 -1.15782 -0.26787
H 3.04231 -2.10397 -0.23538
C 4.99239 1.23540 -0.51121
H 3.05663 2.18140 -0.69026
C 5.69330 0.04118 -0.35629
H 5.51508 -2.09824 -0.13008
H 5.53200 2.17920 -0.57426
H 6.78006 0.04440 -0.29868
C -2.93696 -0.37443 -0.48928
C -3.50377 -1.58370 -0.05329
C -3.78787 0.67934 -0.85775
C -4.88337 -1.72374 0.02532
H -2.83508 -2.39582 0.24010
C -5.16834 0.52471 -0.78104
H -3.36070 1.62301 -1.18966
C -5.72699 -0.67373 -0.33982
H -5.30291 -2.66550 0.37465
H -5.81472 1.35216 -1.07168
H -6.80803 -0.78960 -0.28429
H -0.61414 -1.94482 -0.75722
H 1.13299 -1.00355 -0.64321
O 0.16841 -2.54915 -0.81521
O 1.51451 -4.13690 0.44871
O -0.92199 -3.92460 0.94851
O 0.64633 -2.11142 1.57310
S 0.36354 -3.25890 0.69025
K -0.36237 4.83784 1.17645
